# Supplementary material for: Chinese University English Teachers’ Professional Learning through Academic Reading on Social Media—A Mixed-Methods Approach
Source: Behav Sci (Basel). 2022 Oct 12;12(10):390. doi: 10.3390/bs12100390 (PMC9598396; doi:10.3390/bs12100390)
Supplement: Supplementary file 1 [file behavsci-12-00390-s001.zip]

Archive with 1 entries (1 files):
- behavsci-1946032-supplementary.pdf
